# Supplementary material for: Vagus Nerve Suppression in Ischemic Stroke by Carotid Artery Occlusion: Implications for Metabolic Regulation, Cognitive Function, and Gut Microbiome in a Gerbil Model
Source: Int J Mol Sci. 2024 Jul 17;25(14):7831. doi: 10.3390/ijms25147831 (PMC11276658; doi:10.3390/ijms25147831)
Supplement: Supplementary file 1 [file ijms-25-07831-s001.zip]

Archive with 2 entries (2 files):
- supplementary figure.pdf
- supplementary table.pdf
